# Supplementary material for: The Highly Conservative Cysteine of Oncomodulin as a Feasible Redox Sensor
Source: Biomolecules. 2021 Jan 6;11(1):66. doi: 10.3390/biom11010066 (PMC7825312; doi:10.3390/biom11010066)
Supplement: Supplementary file 1 [file biomolecules-11-00066-s001.zip]

Archive with 6 entries (5 files):
- Supplementary/
- Supplementary/Figure S1.tif
- Supplementary/Figure S2.tif
- Supplementary/Figure S3.tif
- Supplementary/Figure S4.tif
- Supplementary/Table S1.pdf
